# Supplementary material for: The Effects of Humidity and Seasonality on Foliar and Root Mycobiomes of Betula pendula
Source: Environ Microbiol Rep. 2025 Jul 7;17(4):e70145. doi: 10.1111/1758-2229.70145 (PMC12234373; doi:10.1111/1758-2229.70145)
Supplement: Supplementary file 1 — Table S1. Results of indicator species analysis grouped by experimental treatments. [file EMI4-17-e70145-s001.ods]

## Sheet: Leht 1
Supplementary table: Results of indicator species analysis grouped by experimental treatments.
Explanation:
Multipatt analysis (’indicspecies’ package in R), using IndVal.g index. A is the probability that taxon appears in relevant treatment; B shows what % of samples of that treatment contains that taxon.
Control	26 taxa				Humidification	15 taxa				Irrigation	29 taxa				Control+Irrigation	68 taxa				Humidification+Irrigation	5 taxa
Taxon	A	B	stat	p.value	Taxon	A	B	stat	p.value	Taxon	A	B	stat	p.value	Taxon	A	B	stat	p.value	Taxon	A	B	stat	p.value
Taphrina_communis	0.86254	0.38095	0.573	0.005	Symmetrospora_coprosmae	0.98934	0.62617	0.787	0.005	Penicillium_palmense	0.98571	0.09434	0.305	0.005	Taphrina_sp	0.95351	0.93365	0.944	0.005	Vishniacozyma_victoriae	0.9046	0.4930	0.668	0.005
Cystobasidiomycetes_sp	0.76098	0.33333	0.504	0.005	Vishniacozyma_foliicola	0.90909	0.33645	0.553	0.005	Hymenoscyphus_fraxineus	0.85075	0.09434	0.283	0.010	Taphrina_americana	0.96587	0.89573	0.930	0.005	Kondoa_yuccicola	0.8661	0.1878	0.403	0.020
Fungi_sp.7	0.77869	0.25714	0.447	0.005	Vishniacozyma_tephrensis	0.84000	0.30841	0.509	0.005	Cyclaneusma_minus	0.90323	0.08491	0.277	0.005	Tremellomycetes_sp	0.96632	0.83412	0.898	0.005	Alternaria_rosae	0.9014	0.1784	0.401	0.020
Dothideomycetes_sp.3	0.63758	0.30476	0.441	0.005	Didymella_glomerata	0.85261	0.25234	0.464	0.020	Fusarium_oxysporum	0.95000	0.07547	0.268	0.005	Venturia_sp	0.98570	0.81517	0.896	0.005	Fusarium_tricinctum	0.8919	0.1549	0.372	0.005
Ballistosporomyces_taupoensis	0.74194	0.17143	0.357	0.005	Cystobasidium_pinicola	0.83234	0.23364	0.441	0.005	Paraphaeosphaeria_sporulosa	0.93939	0.07547	0.266	0.005	Endoconidioma_populi	0.93316	0.77251	0.849	0.005	Septoriella_hollandica	0.9091	0.1174	0.327	0.035
Agaricostilbales_sp	0.75510	0.15238	0.339	0.005	Vishniacozyma_carnescens	0.98587	0.19626	0.440	0.005	Pleosporales_sp.2	0.74194	0.09434	0.265	0.010	Filobasidiales_sp	0.99332	0.72512	0.849	0.005
Fungi_sp.8	0.82759	0.12381	0.320	0.005	Fungi_sp.11	1.00000	0.17757	0.421	0.005	Rosellinia_abscondita	1.00000	0.05660	0.238	0.010	Ascomycota_sp	0.99809	0.62085	0.787	0.005
Sporidiobolaceae_sp	0.73077	0.13333	0.312	0.005	Sarocladium_bactrocephalum	0.91221	0.17757	0.402	0.005	Rhizosphaera_macrospora	1.00000	0.05660	0.238	0.005	Ramularia_sp.	0.96919	0.61611	0.773	0.005
Tremellales_sp.1	0.83333	0.09524	0.282	0.005	Filobasidium_chernovii	0.85294	0.17757	0.389	0.005	Dothideales_sp.3	0.73684	0.07547	0.236	0.040	Fungi_sp	0.98602	0.57346	0.752	0.005
Fungi_sp.21	0.71429	0.10476	0.274	0.020	Filobasidium_magnum	0.92105	0.11215	0.321	0.005	Dothideomycetes_sp.7	0.90000	0.05660	0.226	0.015	Fungi_sp.1	0.99719	0.52607	0.724	0.005
Sclerotiniaceae_sp	0.69231	0.09524	0.257	0.015	Symmetrospora_sp	0.84615	0.11215	0.308	0.005	Ramularia_geraniicola	0.90000	0.05660	0.226	0.010	Exobasidium_miyabei	0.98557	0.47393	0.683	0.005
Pseudomicrostroma_glucosiphilum	0.81818	0.07619	0.250	0.010	Neosetophoma_lunariae	0.92000	0.06542	0.245	0.005	Pseudogymnoascus_roseus	0.87500	0.05660	0.223	0.015	Fungi_sp.3	0.91717	0.47393	0.659	0.005
Peltaster_fructicola	0.80000	0.07619	0.247	0.020	Agaricostilbomycetes_sp	1.00000	0.05607	0.237	0.010	Agaricomycetes_sp	0.84615	0.05660	0.219	0.035	Fungi_sp.2	0.94552	0.45024	0.652	0.005
Dothideomycetes_sp.10	0.88889	0.06667	0.243	0.005	Dothideomycetes_sp.9	0.78261	0.05607	0.209	0.040	Trichoderma_sp	1.00000	0.04717	0.217	0.010	Dothideomycetes_sp.1	0.91169	0.42654	0.624	0.005
Basidiomycota_sp	0.87500	0.06667	0.242	0.010	Phaeosphaeria_caricis.sectae	1.00000	0.03738	0.193	0.050	Sterigmatobotrys_uniseptatus	1.00000	0.04717	0.217	0.005	Dothideomycetes_sp.2	0.97217	0.35545	0.588	0.005
Dothideomycetes_sp.11	1.00000	0.04762	0.218	0.015						Penicillium_amphipolaria	0.77778	0.05660	0.210	0.020	Pseudomicrostroma_sp	0.96534	0.35071	0.582	0.005
Pseudocoleophoma_polygonicola	1.00000	0.04762	0.218	0.005						Phialemonium_atrogriseum	0.88889	0.04717	0.205	0.010	Extremus_sp	0.96653	0.33649	0.570	0.005
Fungi_sp.17	0.80952	0.05714	0.215	0.010						Trichocomaceae_sp	0.87500	0.04717	0.203	0.015	Ascomycota_sp.2	0.98016	0.30332	0.545	0.005
Dothideomycetes_sp.8	0.84615	0.04762	0.201	0.015						Chrysozyma_griseoflava	0.85714	0.04717	0.201	0.040	Dothiora_sp	0.90238	0.32701	0.543	0.020
Ascomycota_sp.3	1.00000	0.03810	0.195	0.010						Ragnhildiana_perfoliati	1.00000	0.03774	0.194	0.030	Ascomycota_sp.1	0.92690	0.30332	0.530	0.005
Paramicrothyrium_sp	1.00000	0.03810	0.195	0.020						Sordariomycetes_sp	1.00000	0.03774	0.194	0.025	Taphrina_padi	0.91324	0.30332	0.526	0.005
Ramularia_sp	0.80000	0.03810	0.175	0.050						Pleurotheciella_sp	1.00000	0.03774	0.194	0.025	Symmetrospora_gracilis	0.90400	0.29384	0.515	0.005
Filobasidiales_sp.1	1.00000	0.02857	0.169	0.050						Pseudeurotiaceae_sp	1.00000	0.03774	0.194	0.040	Exobasidium_sp	0.96795	0.27014	0.511	0.005
Tricladium_sp	1.00000	0.02857	0.169	0.020						Nothophaeocryptopus_gaeumannii	1.00000	0.03774	0.194	0.040	Fungi_sp.5	0.88835	0.27488	0.494	0.005
Platystomum_salicicola	1.00000	0.02857	0.169	0.020						Acephala_macrosclerotiorum	1.00000	0.03774	0.194	0.030	Dothideales_sp	0.95722	0.25118	0.490	0.005
Pucciniastrum_epilobii	1.00000	0.02857	0.169	0.030						Acidomelania_sp	1.00000	0.03774	0.194	0.020	Exobasidium_maculosum	1.00000	0.23223	0.482	0.005
										Coleophoma_parafusiformis	1.00000	0.03774	0.194	0.035	Pleosporales_sp	0.90830	0.25118	0.478	0.005
										Fraxinicola_orni	0.88889	0.03774	0.183	0.050	Knufia_cryptophialidica	0.87179	0.26066	0.477	0.005
										Gloeocystidiellum_convolvens	1.00000	0.02830	0.168	0.045	Perusta_sp	0.97705	0.22275	0.467	0.005
															Cladophialophora_sp	0.98607	0.21801	0.464	0.005
															Sporobolomyces_ellipsoideus	0.90811	0.22749	0.455	0.005
															Botrytis_cinerea	0.85430	0.23223	0.445	0.035
															Ramularia_citricola	0.93467	0.20379	0.436	0.005
															Fungi_sp.4	0.98936	0.18957	0.433	0.005
															Fungi_sp.10	0.96970	0.16114	0.395	0.005
															Mollisia_sp	0.95349	0.14692	0.374	0.005
															Curvibasidium_cygneicollum	0.92386	0.14692	0.368	0.015
															Dothideomycetes_sp.6	0.94118	0.14218	0.366	0.005
															Dothideomycetes_sp.4	0.98734	0.13270	0.362	0.005
															Ascomycota_sp.4	0.98551	0.12796	0.355	0.005
															Taphrinaceae_sp	1.00000	0.12322	0.351	0.005
															Neotrimmatostroma_paraexcentricum	0.96226	0.12796	0.351	0.005
															Erythrobasidium_hasegawae	0.92683	0.12796	0.344	0.005
															Fungi_sp.9	1.00000	0.11848	0.344	0.005
															Myriangiales_sp	0.92308	0.12796	0.344	0.005
															Endosporium_populi.tremuloides	0.89796	0.12796	0.339	0.005
															Naevala_perexigua	1.00000	0.10900	0.330	0.005
															Ascomycota_sp.5	0.87500	0.11848	0.322	0.015
															Hymenoscyphus_menthae	0.94118	0.10900	0.320	0.010
															Chaetothyriales_sp	0.93617	0.10900	0.319	0.010
															Lophiotrema_eburneoides	0.89583	0.10900	0.312	0.040
															Cyphellophora_sp	0.96970	0.09479	0.303	0.005
															Sphaerulina_sp	0.95652	0.09479	0.301	0.005
															Exobasidium_vaccinii	0.97500	0.09005	0.296	0.025
															Dothideales_sp.1	1.00000	0.07583	0.275	0.015
															Rachicladosporium_sp	0.96667	0.07583	0.271	0.015
															Fungi_sp.13	0.96296	0.07583	0.270	0.015
															Fungi_sp.15	0.95652	0.07583	0.269	0.015
															Teratosphaeriaceae_sp	1.00000	0.07109	0.267	0.005
															Venturia_finlandica	1.00000	0.07109	0.267	0.010
															Cippumomyces_mortalis	0.97143	0.07109	0.263	0.030
															Constantinomyces_oldenburgensis	0.95455	0.07109	0.260	0.030
															Itersonilia_pannonica	0.94444	0.06635	0.250	0.040
															Sympoventuriaceae_sp	0.94118	0.06635	0.250	0.015
															Pyrenophora_tritici.repentis	0.93750	0.06635	0.249	0.040
															Taphrina_tosquinetii	0.93750	0.06161	0.240	0.035
															Tremellales_sp.2	1.00000	0.05213	0.228	0.035
															Microcyclosporella_mali	1.00000	0.03791	0.195	0.045
